# Supplementary material for: Influence of Different Ratios of Lactobacillus delbrueckii subsp. bulgaricus and Streptococcus thermophilus on Fermentation Characteristics of Yogurt
Source: Molecules. 2023 Feb 24;28(5):2123. doi: 10.3390/molecules28052123 (PMC10004190; doi:10.3390/molecules28052123)
Supplement: Supplementary file 1 [file molecules-28-02123-s001.zip]

Archive with 1 entries (1 files):
- molecules-2182010-supplementary.pdf
